# Supplementary material for: Phosphorus Restriction in Brooding Stage Has Continuous Effects on Growth Performance and Early Laying Performance of Layers
Source: Animals (Basel). 2021 Dec 14;11(12):3546. doi: 10.3390/ani11123546 (PMC8698199; doi:10.3390/ani11123546)
Supplement: Supplementary file 1 [file animals-11-03546-s001.zip]

Archive with 1 entries (1 files):
- animals-1462400-supplementary.pdf
